# Supplementary material for: Translation and cultural adaptation of Glasgow Antipsychotic Side-effects Scale (GASS) in Arabic
Source: PLoS One. 2018 Aug 23;13(8):e0201225. doi: 10.1371/journal.pone.0201225 (PMC6107124; doi:10.1371/journal.pone.0201225)
Supplement: S1 De-identified data — (XLSX) [file pone.0201225.s001.xlsx]

## Sheet: Form Responses 1
Age	Gender	OCCUC	EDU	INCOME	DIG	DIG-T	MED-S	TRIF	TRIFD	CHLOR	CHLORD	HALO	HALOD	QUE	QUED	OLA	OLAD	RIS	RISD	RISIM	RISIMD	ARI	ARID	PAL	PALD	ZUL	ZULD	SUL	SULD	CLOZA	CLOZAD	APT	SMOK	SMOKP	LD	DM	HTN	RD	MI	CHF	PVD	CERB	DEMEN	CPD	CTD	PUD	HEMI	DMC	TUMO
34	0	0	3	0	5	1	1	0	0	0	0	0	0	1	600	0	0	0	0	0	0	0	0	0	0	0	0		0	0		2	0	0	0	0	0	0	0	0	0	0	0	0	0	0	0	0	0
37	1	1	3	2	2	5	5	0	0	0	0	0	0	1	200	0	0	0	0	0	0	0	0	0	0	0	0	0	0	0	0	0.083	0	0	0	0	0	2		0	0	0	0	0	0	0	0	0	0
52	1	0	2	0	1	6	6	0	0	0	0	0	0	0	0	0	0	0	0	0	0	0	0	0	0	1	200	0	0	0	0	20	1	4	0	1	1	0	0	0	0	0	0	0	0	0	0	0	0
34	1	0	1	0	11	6	5	0	0	0	0	0	0	0	0	0	0	0	0	0	0	0	0	0	0	0	0	0	0	1	300	1	0	0	0	0	1	0	0	0	0		0	0	0	0	0	0	0
37	1	0	3	0	11	6	6	0	0	0	0	0	0	0	0	0	0	0	0	0	0	0	0	0	0	0	0	0	0	1	500	1	0	0	0	0	0	0	0	0	0	0	0	0	0	0	0	0	0
37	1	1	3	2	1	4	5	0	0	0	0	0	0	0	0	0	0	0	0	1	50	0	0	0	0	0	0	0	0	1	50	10	0	0	0	0	0	0	0	0	0	0	0	0	0	0	0	0	0
30	1	1	5	2	1	4	4	0	0	0	0	0	0	0	0	0	0	0	0	1	50	0	0	0	0	0	0	0	0	0	0	8	0	0	0	0	0	0	0	0	0	0	0	0	0	0	0	0	0
26	1	0	2	0	2	3	3	0	0	0	0	0	0	1	200	0	0	0	0	1	37.5	0	0	0	0	0	0	0	0	0	0	0.17	0	0	0	0	0	0	0	0	0	0	0	0	0	0	0	0	0
46	1	0	5	2	1	6	6	0	0	0	0	0	0	0	0	0	0	0	0	0	0	0	0	0	0	0	0	0	0	1	600	17	1	2	0	1	0	0	0	0	0	0	0	1	0	0	0	0	0
34	0	0	2	7	1	6	6	0	0	0	0	0	0	1	100	1	20	0	0	1	37.5	0	0	0	0	0	0	0	0	0	0	15	0	0	0	0	0	0	0	0	0	0	0	0	0	0	0	0	0
40	0	0	3	7	1	6	3	0	0	0	0	0	0	0	0	0	0	0	0	0	0	0	0	0	0	0	0	0	0	1	250	6	0	0	0	0	0	0	0	0	0	0	0	0	0	0	0	0	0
38	0	0	0	7	1	6	6	0	0	0	0	0	0	0	0	1	15	0	0	0	0	0	0	0	0	0	0	0	0	0	0	6	0	0	0	0	0	0	0	0	0	0	0	0	0	0	0	0	0
70	1	0	4	4	9	1	1	0	0	0	0	0	0	0	0	0	0	0	0	0	0	1	15	0	0	0	0	0	0	0	0	2	0	0	0	1	1	0	0	0	0	0	0	0	0	0	0	0	0
71	1	1	5	1	9	6	4	0	0	0	0	0	0	0	0	0	0	0	0	0	0	0	0	0	0	0	0	1	400	0	0	0.25	0	0	0	1	1	0	0	0	0	0	0	0	0	1	0	0	0
27	1	1	3	3	2	6	0	0	0	0	0	0	0	0	0	0	0	1	2	0	0	0	0	0	0	0	0	0	0	0	0	1	0	0	0	0	0	0	0	0	0	0	0	0	0	0	0	0	0
56	1	1	1	3	1	6	6	0	0	0	0	0	0	0	0	0	0	0	0	0	0	1	10	0	0	0	0	0	0	0	0	6	1	3	0	1	1	0	0	0	0	0	0	1	0	0	0	0	0
45	0	0	1	7	1	5	5	0	0	0	0	0	0	0	0	1	10	0	0	0	0	0	0	0	0	0	0	0	0	0	0	4	0	0	0	0	0	0	0	0	0	0	0	0	0	0	0	0	0
59	0	0	1	0	1	2	2	0	0	0	0	0	0	1	200	1	20	0	0	0	0	0	0	0	0	0	0	0	0	0	0	5	0	0	0	0	0	0	0	0	0	0	0	0	0	0	0	0	0
37	0	0	1	0	1	6	6	0	0	0	0	0	0	0	0	0	0	0	0	0	0	0	0	0	0	0	0	0	0	1	100	16	0	0	0	1	0	0	0	0	0	0	0	0	0	0	0	0	0
40	0	0	4	2	1	6	6	0	0	0	0	0	0	0	0	0		1	4	0	0	1	10	0	0	0	0	0	0	0	0	15	1	0	0	0	0	0	0	0	0	0	0	0	0	0	0	0	0
27	0	1	5	1	2	2	2	0	0	0	0	0	0	0	0	1	10	0	0	0	0	0	0	0	0	0	0	0	0	0	0	5	0	0	0	0	0	0	0	0	0	0	0	0	0	0	0	0	0
35	0	0	6	1	9	4	4	0	0	0	0	0	0	1	100	0	0	0	0	0	0	0	0	0	0	0	0	0	0	0	0	2	0	0	0	0	0	0	0	0	0	0	0	0	0	0	0	0	0
59	0	0	1	1	1	5	5	0	0	0	0	1	5	1	800	0	0	0	0	0	0	0	0	0	0	0	0	0	0	0	0	10	0	0	0	0	0	0	0	0	0	0	0	0	0	0	0	0	0
23	0	0	5	1	2	0	0	0	0	0	0	0	0	0	0	1	10	0	0	0	0	0	0	0	0	0	0	0	0	0	0	1	0	0	0	0	0	0	0	0	0	0	0	0	0	0	0	0	0
22	0	0	3	0	11	2	2	0	0	0	0	0	0		0	1	40	0	0	0	0	0	0	0	0	0	0	0	0	0	0	1	0	0	0	0	0	0	0	0	0	0	0	0	0	0	0	0	0
24	0	0	0	1	1	5	5	0	0	0	0	0	0	0	0	0	0	1	6	0	0	0	0	0	0	0	0	0	0	0	0	10	0	0	0	0	0	0	0	0	0	0	0	0	0	0	0	0	0
40	0	1	1	1	9	5	5	1	1	0	0	0	0	0	0	0	0	0	0	0	0	0	0	0	0	0	0	0	0	0	0	2	0	0	0	0	0	0	0	0	0	0	0	0	0	0	0	0	0
40	0	0	5	0	1	5	5	0	0	0	0	0	0	1	1000	0	0	0	0	1	50	0	0	0	0	0	0	0	0	0	0	13	0	0	0	0	0	0	0	0	0	0	0	0	0	0	0	0	0
25	0	0	3	0	1	2	2	0	0	0	0	0	0	0	0	0	0	0	0	0	0	0	0	0	0	0	0	0	0	1	500	4	0	0	0	0	0	0	0	0	0	0	0	0	0	0	0	0	0
54	1	0	3	4	1	6	6	0	0	0	0	0	0	0	0	1	20	0	0	0	0	0	0	0	0	0	0	0	0	0	0	4	1	2	0	1	1	0	0	0	0	0	0	0	0	0	0	0	0
50	0	1	6	3	1	6	6	0	0	0	0	0	0	0	0	0	0	1	6	0	0	0	0		0	0	0	0	0	0	0	10	0	0	0	0	0	0	0	0	0	0	0	0	0	0	0	0	0
54	1	1	4	3	2	6	6	0	0	0	0	0	0	0	0	0	0	1	4	0	0	0	0	0	0	0	0	0	0	0	0	1	1	2	0	1	0	0	0	0	0	0	0	0	0	0	0	0	0
30	0	0	4	0	2	4	2	0	0	0	0	0	0	1	1600	0	0	0	0	0	0	0	0	0	0	0	0	0	0	0	0	4	0	0	0	0	0	0	0	0	0	0	0	0	0	0	0	0	0
27	0	1	5	1	1	1	1	0	0	0	0	0	0	0	0	0	0	0	0	0	0	1	5	0	0	0	0	0	0	0	0	2	0	0	0	0	0	0	0	0	0	0	0	0	0	0	0	0	0
43	1	1	3	1	2	6	6	0	0	1	100	0	0	0	0	0	0	1	4	0	0	0	0	0	0	0	0	0	0	0	0	3	1	4	0	0	0	0	0	0	0	0	0	1	0	0	0	0	0
25	1	0	5	0	1	1	1	0	0	0	0	0	0	0	0	1	5	0	0	0	0	0	0	0	0	0	0	0	0	0	0	1.5	0	0	0	0	0	0	0	0	0	0	0	0	0	0	0	0	0
40	1	1	5	1	1	5	5	0	0	0	0	0	0	0	0	0	0	0	0	0	0	0	0	0	0	0	0	0	0	1	350	10	0	0	0	1	1	0	0	0	0	0	0	0	0	0	0	0	0
37	0	0	2	0	1	5	5	0	0	0	0	0	0	1	800	0	0	0	0	0	0	0	0	1	9	0	0	0	0	0	0	15	0	0	0	0	0	0	0	0	0	0	0	0	0	0	0	0	0
38	0	1	5	3	1	0	0	0	0	0	0	0	0	0	0	0	0	1	4	0	0	0	0	0	0	0	0	0	0	0	0	4	0	0	0	0	0	0	0	0	0	0	0	0	0	0	0	0	0
58	0	0	0	7	11	4	4	0	0	0	0	0	0	0	0	0	0	0	0	0	0	0	0	1	3	0	0		0	0	0	8	0	0	0	1	1	0	0	0	0	0	0	0	0	0	0	0	0
47	0	0	2	3	2	5	5	0	0	0	0	0	0	0	0	0	0	0	0	0	0	0	0	0	0	0	0	0	0	1	100	10	0	0	0	0	0	0	0	0	0	0	0	0	0	0	0	0	0
19	0	0	2	1	11	2	2	0	0	0	0	0	0	1	600	0	0	0	0	0	0	1	20	0	0	0	0	0	0	1	500	0.33	0	0	0	0	0	0	0	0	0	0	0	0	0	0	0	0	0
40	0	0	2	2	2	5	5	0	0	0	0	0	0	0	0	0	0	1	2	0	0	0	0	0	0	0	0	0	0	0	0	6	0	0	0	1	0	0	0	0	0	0	0	0	0	0	0	0	0
26	0	MISS	3	3	2	4	4	0	0	0	0	0	0	1	400	0	0	0	0	0	0	0	0	0	0	0	0	0	0	0	0	1	0	0	0	0	0	0	0	0	0	0	0	0	0	0	0	0	0
49	0	0	2	4	2	5	5	0	0	0	0	0	0	0	0	0	0	0	0	0	0	1	30	0	0	0	0	0	0	0	0	0.5	0	0	0	0	0	0	0	0	0	0	0	0	0	0	0	0	0
37	0	0	5	2	1	5	5	0	0	0	0	0	0	0	0	0	0	0	0	0	0	0	0	0	0	0	0	0	0	1	700	16	0	0	1	0	0	0	0	0	0	0	0	0	0	0	0	0	0
47	0	1	5	3	1	5	5	0	0	0	0	0	0	1	200	0	0	0	0	0	0	1	15	0		0	0	0	0	0	0	6	1	2	0	0	0	0	0	0	0	0	0	0	0	0	0	0	0
38	0	0	5	0	1	0	0	0	0	0	0	0	0	0	0	0	0	1	4	1	50	1	20	0	0	0	0	0	0	0	0	1	0	0	0	0	0	0	0	0	0	0	0	0	0	0	0	0	0
41	0	0	1	1	11	4	4	0	0	0	0	0	0	1	600	0	0	0	0	0	0	1	30	0	0	0	0	0	0	0	0	5	0	0	0	1	1	0	0	0	0	0	0	1	0	0	0	0	0
29	0	0	3	7	2	5	5	0	0	0	0	0	0	1	800	0	0	0	0	0	0	0	0	0	0	0	0	0	0	0	0	0.33	0	0	0	0	0	0	0	0	0	0	0	0	0	0	0	0	0
48	0	0	1	1	2	2	2	0	0	0	0	0	0	1	600	0	0	0	0	0	0	0	0	0	0	0	0	0	0	0	0	1	0	0	0	1	0	0	0	0	0	0	0	0	0	0	0	0	0
37	0	0	5	2	2	5	5	0	0	0	0	0	0	0	0	0	0	0	0	0	0	0	0	1	6	0	0	0	0	0	0	2	0	0	0	0	0	0	0	0	0	0	0	0	0	0	0	0	0
43	0	0	2	3	1	5	5	0	0	0	0	0	0	0	0	0	0	0	0	0	0	0	0	1	6	0	0	0	0	0	0	1	0	0	0	0	0	0	0	0	0	0	0	0	0	0	0	0	0
53	0	0	1	1	1	5	5	0	0	0	0	0	0	0	0	0	0	0	0	0	0	0	0	0	0	1	200	0	0	0	0	15	0	0	0	1	0	0	0	0	0	0	0	0	0	0	0	0	0
30	0	0	3	1	2	1	1	0	0	0	0	0	0	0	0	1	5	0	0	0	0	0	0	0	0	0	0	0	0	0		2.5	0	0	0	0	0	0	0	0	0	0	0	0	0	0	0	0	0
44	0	1	6	7	1	5	5	0	0	0	0	0	0	0	0	0	0	0	0	0	0	1	20	0	0	0	0	0	0	1	400	7	0	0	0	1	1	0	0	0	0	0	0	0	0	0	0	0	0
39	0	0	5	7	9	5	5	0	0	0	0	0	0	1	200	0	0	0	0	0	0	0	0	0	0	0	0	0	0	0		5	0	0	0	0	0	0	0	0	0	0	0	0	0	0	0	0	0
39	0	0	0	0	2	5	5	0	0	0	0	0	0	1	600	0	0	0	0	0	0	0	0	0	0	1	400	0	0	0		4	0	0	0	0	0	0	0	0	0	0	0	0	0	0	0	0	0
37	0	1	4	2	9	5	5	0	0	0	0	0	0	1	150	0	0	0	0	0	0	0	0	0	0	0	0	0	0	0		3	0	0	0	0	0	0	0	0	0	0	0	0	0	0	0	0	0
33	0	0	4	0	2	5	5	0	0	0	0	0	0	0	0	1	40	0	0	0	0	0	0	0	0	0	0	0	0	0		6	0	0	0	0	0	0	0	0	0	0	0	0	0	0	0	0	0
28	0	0	1	2	1	0	0	0	0	0	0	0	0	0	0	0	0	0	0	1	50	0	0	0	0	0	0	0	0	0		1	0	0	0	0	0	0	0	0	0	0	0	0	0	0	0	0	0
34	0	0	2	0	1	5	5	0	0	0	0	1	10	0	0	0	0	1	6	0	0	0	0	0	0	0	0	0	0	0		1.5	0	0	0	0	0	0	0	0	0	0	0	0	0	0	0	0	0
25	0	0	6	3	1	5	5	0	0	0	0	0	0	0	0	0	0	0	0	0	0	0	0	0	0	0	0	0	0	1	50	4	0	0	0	0	0	0	0	0	0	0	0	0	0	0	0	0	0
50	0	1	5	4	2	5	5	0	0	0	0	0	0	0	0	0	0	0	0	1	25	0	0	0	0	0	0	0	0	0		5	0	0	0	0	0	0	0	0	0	0	0	0	0	0	0	0	0
21	0	0	3	0	1	0	0	0	0	0	0	0	0	0	0	0	0	1	6	0	0	0	0	0	0	0	0	0	0	0		1	0	0	0	0	0	0	0	0	0	0	0	0	0	0	0	0	0
21	0	0	3	0	5	2	2	0	0	0	0	1	15	0	0	0	0	0	0	0	0	1	30	0	0	0	0	0	0	0		1.5	0	0	0	0	0	0	0	0	0	0	0	0	0	0	0	0	0
30	0	0	5	4	2	5	5	0	0	0	0	0	0	1	400	0	0	0	0	0	0	0	0	0	0	0	0	0	0	0		1.5	0	0	0	0	0	0	0	0	0	0	0	0	0	0	0	0	0
47	0	0	1	2	2	4	4	0	0	0	0	0	0	0	0	1	5	0	0	0	0	0	0	0	0	0	0	0	0	0		2	0	0	0	0	0	0	0	0	0	0	0	0	0	0	0	0	0
30	0	0	3	0	2	5	5	0	0	0	0	0	0	0	0	1	20	0	0	0	0	0	0	0	0	0	0	0	0	0		0.083	0	0	0	0	0	0	0	0	0	0	0	0	0	0	0	0	0
48	0	0	3	0	2	5	5	0	0	0	0	1	30	0	0	0	0	0	0	0	0	0	0	0	0	0	0	0	0	0		0.16	0	0	0	0	0	0	0	0	0	0	0	0	0	0	0	0	0
43	0	0	1	0	2	5	5	0	0	0	0	0	0	0	0	1	10	0	0	0	0	0	0	0	0	0	0	0	0	0		12	0	0	0	0	0	0	0	0	0	0	0	0	0	0	0	0	0
39	0	0	2	0	2	4	4	0	0	0	0	0	0	0	0	0	0	0	0	0	0	0	0	1	6	0	0	0	0	0		2	0	0	0	0	0	0	0	0	0	0	0	1	0	0	0	0	0
35	0	0	5	2	1	5	5	0	0	0	0	0	0	0	0	0	0	0	0	0	0	0	0	0	0	0	0	0	0	1	300	17	0	0	0	0	0	0	0	0	0	0	0	0	0	0	0	0	0
27	0	0	2	2	1	2	2	0	0	0	0	0	0	1	600	0	0	0	0	0	0	0	0	0	0	0	0	0	0	0		4	0	0	0	0	0	0	0	0	0	0	0	0	0	0	0	0	0
40	0	1	5	2	2	5	5	0	0	0	0	0	0	1	400	0	0	0	0	0	0	0	0	0	0	0	0	0	0	0		10	0	0	0	0	0	0	0	0	0	0	0	0	0	0	0	0	0
43	0	0	5	2	2	5	5	0	0	0	0	0	0	0	0	0	0	0	0	0	0	0	0	0	0	0	0	0	0	1	100	10	0	0	0	1	0	2	0	0	0	0	0	0	0	0	0	0	0
41	0	1	5	1	2	5	5	0	0	0	0	0	0	0	0	0	0	1	3	0	0	0	0	0	0	0	0	0	0	0		5	0	0	0	0	0	0	0	0	0	0	0	0	0	0	0	0	0
42	0	0	5	0	9	5	5	0	0	0	0	0	0	1	600	0	0	0	0	0	0	0	0	0	0	0	0	0	0	0		5	0	0	0	1	0	0	0	0	0	0	0	0	0	0	0	0	0
45	0	1	6	5	1	0	0	0	0	0	0	0	0	0	0	0	0	0	0	1	25	0	0	0	0	0	0	0	0	0		1	0	0	0	0	0	0	0	0	0	0	0	0	0	0	0	0	0
28	0	0	6	7	1	2	2	0	0	0	0	0	0	0	0	1	10	0	0	0	0	0	0	0	0	0	0	0	0	0		1	0	0	0	0	0	0	0	0	0	0	0	0	0	0	0	0	0
45	0	0	1	0	2	5	5	0	0	0	0	1	5	0	0	0	0	0	0	0	0	0	0	0	0	0	0	0	0	1	700	5	0	0	0	1	0	0	0	0	0	0	0	0	0	0	0	0	0
52	0	0	2	4	1	4	4	0	0	0	0	0	0	1	800	0	0	0	0	0	0	0	0	0	0	0	0	0	0	0		3	0	0	0	0	0	0	0	0	0	0	0	0	0	0	0	0	0
33	0	0	5	7	2	5	5	0	0	0	0	0	0	1	600	0	0	0	0	0	0	0	0	0	0	0	0	0	0	0		10	0	0	0	0	0	0	0	0	0	0	0	0	0	0	0	0	0
37	0	0	2	7	1	5	5	0	0	0	0	0	0	1	400	0	0	0	0	0	0	0	0	0	0	0	0	0	0	0		2	0	0	0	0	0	0	0	0	0	0	0	0	0	0	0	0	0
22	1	0	3	7	2	1	1	0	0	0	0	0	0	1	100	0	0	0	0	0	0	0	0	0	0	0	0	0	0	0		0.5	0	0	0	0	0	0	0	0	0	0	0	0	0	0	0	0	0
40	0	0	2	0	11	4	4	0	0	0	0	0	0	0	0	1	5	0	0	0	0	0	0	0	0	0	0	0	0	0		2	0	0	0	0	0	0	0	0	0	0	0	0	0	0	0	0	0
39	0	1	4	1	2	2	2	0	0	0	0	0	0	0	0	0	0	0	0	0	0	0	0	1	6	0	0	0	0	0		5	0	0	0	0	0	0	0	0	0	0	0	0	0	0	0	0	0
23	0	0	3	1	1	0	0	0	0	0	0	0	0	0	0	1	10	0	0	1	50	0	0	0	0	0	0	0	0	0		1	0	0	0	0	0	0	0	0	0	0	0	0	0	0	0	0	0
33	1	1	3	2	11	5	5	0	0	0	0	0	0	0	0	0	0	0	0	1	50	0	0	0	0	0	0	0	0	0		10	0	0	0	0	0	0	0	0	0	0	0	0	0	0	0	0	0
43	1	1	3	2	1	5	5	0	0	0	0	0	0	0	0	0	0	1	2	0	0	0	0	0	0	0	0	0	0	0		18	0	0	0	0	0	0	0	0	0	0	0	0	0	0	0	0	0
41	1	0	1	0	1	5	5	0	0	0	0	0	0	0	0	0	0	0	0	0	0	0	0	0	0	0	0	0	0	1	100	15	0	0	0	0	0	0	0	0	0	0	0	0	0	0	0	0	0
29	1	1	5	2	2	4	4	0	0	0	0	0	0	1	800	0	0	0	0	0	0	0	0	0	0	0	0	0	0	0		0.75	0	0	0	1	0	0	0	0	0	0	0	0	0	0	0	0	0
32	1	0	3	7	1	5	5	0	0	0	0	0	0	0	0	0	0	1	2	0	0	0	0	0	0	0	0	0	0	0		1	0	0	0	0	0	0	0	0	0	0	0	0	0	0	0	0	0
35	1	1	3	2	2	5	5	0	0	0	0	0	0	0	0	1	2.5	0	0	0	0	0	0	0	0	0	0	0	0	0		3	0	0	0	0	0	0	0	0	0	0	0	0	0	0	0	0	0
50	1	1	5	4	1	5	5	1	10	0	0	0	0	0	0	0	0	0	0	0	0	0	0	0	0	0	0	0	0	0		0.25	0	0	0	1	0	0	0	0	0	0	0	0	0	0	0	0	0
35	1	1	5	0	11	3	3	0	0	0	0	0	0	0	0	0	0	1	2	0	0	1	30	0	0	0	0	0	0	0		7	0	0	0	0	0	0	0	0	0	0	0	0	0	0	0	0	0
50	1	0	3	1	2	5	5	0	0	0	0	0	0	1	100	0	0	0	0	0	0	1	30	0	0	0	0	0	0	0		0.083	1	2	0	1	0	0	0	0	0	0	0	0	0	0	0	0	0
35	0	0	3	0	9	3	3	0	0	0	0	0	0	0	0	1	5	0	0	0	0	0	0	0	0	0	0	0	0	0	0	0.25	0	0	0	0	0	0	0	0	0	0	0	0	0	0	0	0	0
33	1	0	1	0	1	0	0	0	0	0	0	1	10	0	0	0	0	0	0	0	0	0	0	0	0	0	0	0	0	0	0	0.167	1	1	0	0	0	0	0	0	0	0	0	0	0	0	0	0	0
42	0	0	1	1	9	5	5	0	0	0	0	0	0	0	0	1	5	0	0	0	0	0	0	0	0	0	0	0	0	0	0	0.25	0	0	0	1	0	0	0	0	0	0	0	0	0	0	0	0	0
[truncated: 34 more columns]

## Sheet: Sheet1
GASS1-20	once=1
	fewtimes=2
	everyday=3
	never=0
[شعرت بالنعاس خلال النهار]	GASS1
[شعرت بالخدر أو بأني جثة متحركة (زومبي)]	GASS2
[شعرت بدوخة (دوار) عندما أقف أو غبت عن الوعي]	GASS3
[شعرت بأن نبضات قلبي غير منتظمة و أسرع من العادة]	GASS4
[كانت عضلاتي مشدودة أو متشنجة]	GASS5
[أصبت برعشة في اليدين أو الذراعين]	GASS6
[كانت ساقي متململة (تهتز) و لم أستطع الجلوس بسكون]	GASS7
[كان اللعاب يسيل من فمي لا إرادياً]	GASS8
[كانت حركاتي و سرعتي في المشي أبطأ من المعتاد]	GASS9
[لاحظت أو لاحظ من حولي أن وجهي أو جسدي يتحرك بشكل لا إرادي]	GASS10
[عانيت من غبش (تشويش أو ضبابية ) في الرؤية]	GASS11
[عانيت من جفاف في الفم ]	GASS12
[عانيت من صعوبة في التبول]	GASS13
[شعرت بالغثيان أو تقيأت فعلا]	GASS14
[قمت بالتبول لا إرادياً أثناء النوم]	GASS15
[شعرت بعطش شديد أو زيادة الرغبة في التبول أو كلاهما]	GASS16
[شعرت بألم أو انتفاخ حول حلمة الثدي]	GASS17
[لاحظت خروج سوائل من حلمة الثدي]	GASS18
[واجهت مشاكل في الاستمتاع بالعلاقة الزوجية]	GASS19
[للرجال: واجعت مشاكل في الانتصاب ]	GASS20
GASS21-22	yes=3, no=0
للنساء فقط: لاحظت تغيرات في العادة الشهرية	GASS21	never=0,once=1,fewtimes=2,everyday=3
للنساء و الرجال: لاحظت زيادة في الوزن	GASS22
[شعرت بحرقان في المعدة (ارتجاع معوي)]	GASS-C1
[لدي إمساك (مشاكل في الإخراج)]	GASS-C2
كم تقريبا زاد وزنك؟	weightG(in KG)
كمية الكافيين المستهلكة يوميا (قهوة, مشروبات غازية كالبيبسي والكوكاكولا)	Caffeine-Intake	one cup=1,two=2,three=3,four=4,not usually=0
	BMQ	SD=1,SA=5
	MMAS	no=1,yes=0 Q5no=0,yes=1
	MMAS5	no=0, yes=1
	MMAS8	AllTheTime=0, usualy=0.25, sometimes=0.5, onceInAWhile= 0.75, never= 1
	GAD	never=0,almost everyday=3
	PHQ	never=0,almost everyday=3
